# Supplementary material for: Microfluidic Analyzer Enabling Quantitative Measurements of Specific Intracellular Proteins at the Single-Cell Level
Source: Micromachines (Basel). 2018 Nov 12;9(11):588. doi: 10.3390/mi9110588 (PMC6265747; doi:10.3390/mi9110588)
Supplement: Supplementary file 1 [file micromachines-09-00588-s001.zip]

Archive with 4 entries (3 files):
- micromachines-379120-SI/
- micromachines-379120-SI/micromachines-379120-Supplementary Materials.doc
- micromachines-379120-SI/Video_LabView.mp4
- micromachines-379120-SI/Video_Matlab.mp4
